# Supplementary material for: Circulating n-3 fatty acids and trans-fatty acids, PLA2G2A gene variation and sudden cardiac arrest
Source: J Nutr Sci. 2016 Mar 1;5:e12. doi: 10.1017/jns.2016.2 (PMC4791519; doi:10.1017/jns.2016.2)
Supplement: Supplementary file 1 [file S2048679016000021sup.zip]

Archive with 7 entries (7 files):
- S2048679016000021sup001.docx
- S2048679016000021sup002.docx
- S2048679016000021sup003.docx
- S2048679016000021sup004.docx
- S2048679016000021sup005.docx
- S2048679016000021sup006.docx
- S2048679016000021sup007.docx
